# Supplementary material for: The Ync13–Rga7–Rng10 complex selectively coordinates secretory vesicle trafficking and secondary septum formation during cytokinesis
Source: PLoS Biol. 2025 Oct 27;23(10):e3003466. doi: 10.1371/journal.pbio.3003466 (PMC12574955; doi:10.1371/journal.pbio.3003466)
Supplement: S1 Raw Data — Each sheet corresponds to one figure panel. (XLSX) [file pbio.3003466.s016.xlsx]

## Sheet: Legend
	This file contains all underlying data of the graphs shown in the manuscript
	Each sheet corresponds to one figure panel.

## Sheet: Fig 2E
	MBP-Ync13-6His (µM)	Fraction of Rga7-6His bound (%)	Fraction of MBP-6His bound (%)
	0	0
	0.84	13.74	3.2
	1.69	29.7942	8.1
	3.43	40.3988	3.6
	5.12	44.3828	6.8
	6.81	64.7577	0.5
	8.55	82.6858	5.7
	12.77	91.2317	8.6
	17.04	100	5
		Non linear fit- one site specific binding Kd	10 µM

## Sheet: Fig 3B
			Normalized Ync13 intensity
			WT	rng10Δ	rga7Δ
		Cell 1	7199.36	1445.35	1615.25
		Cell 2	5237.23	814.534	1080.05
		Cell 3	6818.76	671.693	1404.34
		Cell 4	11387.4	1043.27	1161.8
		Cell 5	12021.5	1653.2	1112.59
		Cell 6	7091.13	811.201	1138.06
		Cell 7	8055.36	1031.18	326.614
		Cell 8	8302.26	1135.09	1027.57
		Cell 9	11540.9	806.093	588.406
		Cell 10	13812.4	839.769	1908.88
		Cell 11	15520.2	1002.61	1555.93
		Cell 12	15524	1635.93	1092.15
		Cell 13	14597.3	1246.59	1116.2
		Cell 14	9545.31	1340.88	1354.64
		Cell 15	8682.38	990.586	1608.12
		Cell 16	12462.8	1001.26	1821.77
		Cell 17	8749.52	1214.57	1041.61
		Cell 18	11511.5	636.891	2312.54
		Cell 19	10894	1126.95	1214.42
		Cell 20	9242.58	912.18	1509.23
		Cell 21	10846.4	1734.91	1462.78
		Cell 22	9179.87	2183.08	1144.71
		Cell 23	11786.6	1497.53	885.422
		Cell 24	12554.9	1101.34	1166.95
		Cell 25	8011.26	1025.16	1598.02
		Cell 26	12134.7	964.092	2086.97
		Cell 27	10536.8	784.007	2005.39
		Cell 28	8988.77	2239.34	2004.41
		Cell 29	7973.23	1899.36	1691.28
		Cell 30	6546.05	332.291	921.331
		Cell 31	7570.85	915.381	1312.9
		Cell 32	6297.1	850.248	1552.77
		Cell 33	7592.21		1029.33
		Cell 34	7653.28		1321.45
		Cell 35	7244.95
		Cell 36	9025.54
		Cell 37	6474.91
		Cell 38	8087.19
		Mean	9650.01	1152.71	1358.06
		SD	2660.52	439.597	428.366
		Normalized Mean	100	11.9451	14.0731
		Normalized SD	27.5702	4.55541	4.43902
		p value		<0.0001	<0.0001

## Sheet: Fig 3F WT
	Background subtracted intensity of Rga7-mEGFP in WT
	cell width	Cell 10	Cell 9	Cell 8	Cell 7	Cell 6	Cell 5	Cell 4	Cell 3	Cell 2	Cell 1		background=2200
	0						167.022				252.428
	0.14285						437.782	326.217	343.735	409.892	380.535
	0.28569					531.672	729.572	534.967	503.318	539.459	737.229
	0.42854	685.796	564.847	531.178	323.009	960.668	1176.06	741.736	841.381	979.388	1151.24
	0.57139	944.694	989.338	873.909	855.101	1330.29	1602.58	1120.27	1020.57	1478.79	1236.19
	0.71423	1237.23	1453.68	1259.6	1282.44	1760.42	1533.37	1203.53	1367.99	1909.43	1436.02
	0.85708	1373.04	1712.44	1390.5	1560.72	1946.48	1586.15	1475.72	1619.03	2020.86	1724.52
	0.99993	1472.14	1844.64	1397.84	1701.37	2087.3	1759.25	1587.22	1824.98	2207.89	1967.82
	1.14277	1345.82	2171.39	1594.34	1775.86	2068.51	1907.54	1756.66	2298.42	2564.44	2386.21
	1.28562	1439.3	3061.52	1893.43	1852.34	2850.19	2170.29	2022.78	2442.23	2965.82	2970.29
	1.42846	1732.4	3506.33	2441.7	2502.04	3416.16	2541.96	2384.69	2721.3	3508.14	3690.01
	1.57131	2173.68	4046.61	2547.99	3300.14	3926.41	2989.41	2669.5	3086.58	3756.12	3800.94
	1.71416	2335.23	4509	2972.94	3565.11	4385.75	3203.31	3103.26	3488.7	4172.52	4297.33
	1.857	2519.78	5234.17	3678.37	4404.62	4858.05	3789.6	3291.81	3901.87	4445.67	4561.83
	1.99985	2956.06	5814.42	4136.06	4750.21	5171.81	3984.45	3327.75	3912.11	4762.63	4798.91
	2.1427	2720	5919.18	3920.19	5072.83	4822.35	3952.93	3330.61	3559.61	4688.93	4889.3
	2.28554	2476.51	5048.32	3667.1	5142.41	4260.88	3563.89	2841.42	3070.09	4234.89	4471.75
	2.42839	2104.06	4427.43	3180.34	4887.09	3470.78	2975	2368.29	2850.4	3233.9	3772.48
	2.57124	1917.73	4058.42	2774.79	4060.07	3328.91	2697.86	1940.4	2450.37	2816.82	3187.37
	2.71408	1615.95	3308.98	2336.37	3323.1	2908.09	2324.5	1474.73	2093.89	2636.87	2485.99
	2.85693	1373.32	2706.28	1939	2822.94	2273.09	1911.76	1326.75	1878	2032.39	2170.95
	2.99978	1309.19	1932.99	1737.91	2501.45	1743.8	1618.03	1183.24	1605.12	1829.35	1874.9
	3.14262	1413.97	1640.07	1595.18	2093	1428.77	1564.55	1311.82	1451.25	1648.11	1620.33
	3.28547	1405.97	1345.56	1495.07	1761.09	1192.17	1507.14	1160.22	1351.64	1381.64	1492.78
	3.42831	1234.82	1045.68	1109.13	1490.27	1025.1	1246.58	1030.52	1001.64	1343.43	1363.85
	3.57116	912.877	601.66	735.333	1273.05	637.909	800.895	742.891	635.024	891.562	1072.66
	3.71401						494.116	355.665	275.349	531.626	661.995
	3.85685						305.825	231.363	71.2	341.3	407.748
	3.9997								59.407		439.107
	SD from Gaussian fit	1.019	0.7196	0.8108	0.7687	0.7837	0.9035	0.8568	0.8483	0.8502	0.8245	Average	SD
	FWHM	2.39974	1.69466	1.90943	1.81029	1.84561	2.12774	2.01776	1.99775	2.00222	1.9417	1.97469	0.192843

## Sheet: Fig 3F ync13D
	Background subtracted intensity of Rga7-mEGFP in ync13Δ
	cell width	Cell 10	Cell 9	Cell 8	Cell 7	Cell 6	Cell 5	Cell 4	Cell 3	Cell 2	Cell 1
	0						217.871
	0.14285						514.903				118.535
	0.28569	602.864	699.466	-2200	386.503	359.944	879.633	259.615	387.219	1002.41	161.477
	0.42854	827.232	1062.51	392.553	615.156	636.396	1168.26	602.038	552.928	1168.91	452.704
	0.57139	1144.35	1310.37	825.285	940.421	780.853	1474.37	1121.98	787.167	1339.14	514.173
	0.71423	1412.29	1710.62	1305.49	1175.36	826.023	1504.2	1316.02	1151.78	1570.93	557.014
	0.85708	1863.93	2220.78	1552.49	1157.8	1096.97	2270.89	1434.67	1335.49	2454.92	782.372
	0.99993	2446.6	3073.53	1875.04	1398.55	1418.04	3094.67	1563.48	1469.81	3365.53	1039.36
	1.14277	3307.43	3705.34	2492.6	1569.06	1797.42	4111.82	1719.66	1579.5	4145.53	1728.24
	1.28562	4388.36	4341.75	3269.74	2188.14	2543.71	5000.88	2121.7	2114.78	4484.65	2787.39
	1.42846	5602.75	5093.35	3990.23	3452.77	4024.02	6070.75	2419.87	3017.92	4855.2	4104.13
	1.57131	7193.88	6058.45	5179.56	4950.31	6123.23	6630.89	3048.62	4437.03	5343.88	5357.14
	1.71416	8301.17	7213.07	6394.26	7291.99	7301.17	8371	4388.97	5282.49	6068.6	6622.82
	1.857	9096.75	7819.62	7240.17	9377.27	8537.44	8773.65	5357.86	5657.61	6269.99	8031.63
	1.99985	9289.32	7828.37	7834.19	10137	10017.5	8354.58	5666.54	4950.04	5940.65	8906.88
	2.1427	7822.68	6762.89	8118.62	8381.96	9322.7	7042.76	5508.6	3665.29	5362.98	8926.04
	2.28554	6088.33	6095.09	7527.33	6440.37	7480.47	6258	4276.94	2674.85	4501.41	7625.18
	2.42839	4952.01	5533.59	6816.95	4348.16	6091.24	5308.79	3192.9	1941.83	3478.56	6674.88
	2.57124	3829.1	5013.23	5007.11	3206.88	4588.35	4070.28	2255.92	1230.38	2531.82	5089.92
	2.71408	2628.77	3851.78	3689	2324.72	2889.49	2921.53	1862.25	972.896	1993.57	3646.33
	2.85693	1899.71	2908.98	2515.92	1847.95	1897.83	2277.3	1411.16	1077.97	1620.9	2544.47
	2.99978	1516.73	2115.66	1738.78	1752.24	1337.59	1780.65	1451.94	995.717	1352.44	2206.61
	3.14262	1225.2	1657.1	1296.72	1585.3	1239.34	1340.91	1446.61	1146.98	886.781	1633.78
	3.28547	1064.68	1239.58	1216.24	1258.97	1171.04	892.148	1169.17	952.713	482.629	1003.63
	3.42831	887.001	1100.66	1061.19	1073.01	1120.22	584.052	1251.71	633.304		716.143
	3.57116	617.978	965.971	858.171	636.835	891.078	249.866	1164.81	319.879		634.385
	3.71401						62.399				510.363
	SD from Gaussian fit	0.5589	0.7006	0.5841	0.4308	0.4828	0.6308	0.6322	0.4975	0.6795	0.5284	Average	SD
	FWHM	1.31621	1.64991	1.37556	1.01453	1.13699	1.48553	1.48883	1.17161	1.60022	1.24438	1.34838	0.208928
		t-Test when compared WT and ync13Δ
			P value	<0.0001

## Sheet: Fig 3G WT
	Background subtracted intensity of Rng10-mEGFP in WT
	cell width	Cell 9	Cell 8	Cell 7	Cell 6	Cell 5	Cell 4	Cell 3	Cell 2	Cell 1
	0				145.852	318.504
	0.14285	116.984	389.922	206.699	225.315	336.55
	0.28569	260.707	368.284	332.661	445.927	585.523	179.096	147.322		171.619
	0.42854	397.724	388.529	377.244	596.264	769.696	288.366	394.178	186.707	295.193
	0.57139	530.474	671.957	537.285	762.481	874.961	415.366	616.464	317.613	550.568
	0.71423	481.099	734.383	747.29	755.019	977.69	602.025	870.643	525.755	835.765
	0.85708	553.967	865.774	778.544	797.666	987.684	841.24	1185.82	775.85	821.132
	0.99993	673.425	948.383	857.438	891.885	1069.74	927.742	1110.46	911.886	715.369
	1.14277	748.666	976.649	897.044	1082.52	1097.34	1062.14	1107.89	928.369	614.946
	1.28562	933.827	995.841	1017.03	1302.19	1455.08	1214.97	1122.43	1051.39	850.454
	1.42846	1054.25	1189.5	1263.16	1451.88	1763.59	1409.83	1266.82	1311.31	927.6
	1.57131	981.391	1157.71	1432.24	1438.3	2117.12	1582.74	1224.86	1433.85	1007.86
	1.71416	1111.24	1475.57	1443.67	1437.06	2349.3	1694.21	1223.93	1816.42	1156.93
	1.857	1299.58	1655.46	1550.48	1572.59	2226.63	1963.01	1766.79	2072.08	1372.76
	1.99985	1346.69	1558.95	1655.86	1477.14	1825.87	2049.53	2263.32	2139.82	1823.24
	2.1427	1246.43	1511.4	1555.38	1329	1625.8	1780.72	1786.89	1978.52	1875.74
	2.28554	1040.67	1351.29	1453.66	1285.9	1684.68	1655.22	1777.18	1879.08	1507.87
	2.42839	866.079	994.586	1407.5	1238.25	1629.48	1569.05	1797.57	1680.46	1349.07
	2.57124	811.849	1131.14	1235.61	903.954	1313.8	1421.99	1429.25	1355.16	1262.78
	2.71408	725.314	977.357	1028.58	880.741	1188.22	1078.86	1302.54	1017.48	1128.78
	2.85693	628.779	871.746	940.242	822.616	910.284	913.126	1093.18	817.141	947.585
	2.99978	462.84	918.616	898.948	820.376	766.985	845.522	957.822	722.074	1035.21
	3.14262	419.359	680.743	803.25	799.453	576.26	786.172	863.107	843.594	972.988
	3.28547	475.132	581.156	732.964	782.504	552.356	495.862	806.678	829.687	911.932
	3.42831	434.397	361.564	580.375	665.166	413.626	278.638	343	594.446	603.493
	3.57116	318.581	135.452	411.287	408.667	176.064	166.218	143.178	402.784	328.633
	3.71401			163.668	193.735			17.928		158.582
	SD from Gaussian fit	0.9125	0.9702	0.9549	1.033	0.8729	0.7991	0.9041	0.7823	0.946	Average	SD
	FWHM	2.14894	2.28482	2.24879	2.43271	2.05568	1.88188	2.12916	1.84232	2.22783	2.13912	0.189982

## Sheet: Fig 3G ync13D
	Background subtracted intensity of Rng10-mEGFP in ync13Δ
	cell width	Cell 7	Cell 6	Cell 5	Cell 4	Cell 3	Cell 2	Cell 1
	0	231.273	122.597
	0.14285	505.559	335.914		187.255	165.352
	0.28569	560.839	460.718	84.925	148.739	250.714	407.42	73.64
	0.42854	648.714	413.342	173.346	215.524	422.289	456.658	242.212
	0.57139	627.705	469.249	216.004	253.668	559.746	489.244	407.786
	0.71423	666.911	385.49	344.973	266.625	551.804	616.308	482.678
	0.85708	747.323	457.209	427.32	513.408	515.36	827.2	531.608
	0.99993	999.292	414.906	524.428	868.237	711.633	1368.53	723.82
	1.14277	1274.85	590.506	808.925	1171.9	1200.23	1993.37	1013.84
	1.28562	1756.83	1074.55	1261.57	1783.68	1866.91	3040.76	1474.71
	1.42846	2702.86	1774.64	2043.63	2482.79	3187.43	3548.26	1857.27
	1.57131	4291.58	2707.64	2914.92	3142.77	4538.69	4013.49	2261.17
	1.71416	5036.86	3854.78	3559.78	3419.21	5202.24	4982.65	2828.02
	1.857	4365.43	4619.08	3893.86	4172.96	6386.33	5366.1	3112.18
	1.99985	3203.19	4944.98	3833.79	4383.13	5998.1	4917.49	3273.29
	2.1427	1827.38	4495.6	3516.7	3558.49	4915.57	3643.2	2910.55
	2.28554	1159.46	4387.07	3234.12	3037.88	3526.16	2469.88	2767.14
	2.42839	799.822	3592.49	2441.47	2832.26	2412.07	1719.68	2367.55
	2.57124	600.317	2875.91	1571.57	2352.62	1601.17	1095.3	1804.28
	2.71408	567.641	1775.1	956.145	1383.54	889.042	629.159	1326.23
	2.85693	723.131	950.805	551.939	676.218	635.277	388.245	752.458
	2.99978	706.653	475.654	497.726	517.399	446.113	411.416	507.375
	3.14262	569.829	399.387	666.099	457.772	443.191	371.785	369.113
	3.28547	481.549	373.398	865.377	550.544	356.316	269.09	346.757
	3.42831	239.581	391.99	596.549	361.726	335.295	119.875	244.789
	3.57116	175.128	339.064	313.703	148.545	333.549	73.524
	3.71401	91.314	179.231			208.652
	SD from Gaussian fit	0.3525	0.4632	0.4824	0.5338	0.4138	0.4689	0.5667	Average	SD
	FWHM	0.830137	1.09084	1.13605	1.2571	0.974499	1.10426	1.33458	1.10392	0.168116
			t-Test when compared WT and ync13Δ
				P value	<0.0001

## Sheet: Fig 4D WT
	Bgs4 intensity at the end of ring constriction in WT
cell width	Cell 1	Cell 2	Cell 3	Cell 4	Cell 5	Cell 6	Cell 7	Cell 8
0					2989.03		2911.85
0.14285	2118.35	2398.34		2718.29	5038.73	3069.01	4383
0.28569	4405.7	3767.63	1927.04	3970.16	6375.43	4130.46	5421.85	2304.46
0.42854	5548.08	5322.11	3448.53	4450.79	6639.43	5654.86	6162.75	3483.75
0.57139	5644.9	6720.03	5081.66	4878.69	7015.15	5967.9	6462.12	4356.43
0.71423	6353.67	7719.08	6521.78	5506.8	8096.17	6568.4	7241.58	5653.17
0.85708	7487.31	8348.6	7235.28	6670.97	9477.6	7231.83	8229.55	7137.76
0.99993	8528.75	9008.41	7593.83	7736.87	11231.8	8346.14	9164	8050.59
1.14277	9839.74	10066.4	9055.27	8684.97	12417.1	9576.69	9599.86	9068.33
1.28562	11195.1	10810.4	9921.51	9022.1	12711	9996.58	10183.3	10860.1
1.42846	11634.7	11678.4	10407.3	10439.5	12773	10633.6	11554.1	11492
1.57131	10912	12499.2	11391	10959.1	12106.1	11303.9	12581.6	12070.3
1.71416	10892.6	13513.1	12293.2	12002.2	11697.2	12182.7	13452.7	13005.3
1.857	10361.5	13990.4	12765.9	12892	12734.9	11590.3	14063.8	12768.3
1.99985	9325.92	14114.4	12660	14299	12506.2	11336.9	13704.5	13924.9
2.1427	8985.05	13560.4	12059.2	13965.7	12726.1	10881.4	13557	13274.8
2.28554	8570.21	11917.4	10880.6	12536.3	11181.2	9783.55	13412.3	11920.2
2.42839	7488.72	10402.5	9808.28	10462.8	9616.37	8581.13	12361.3	10671.3
2.57124	6866.48	9115.63	8892.28	8311.12	8749.78	8234.08	10895.1	9148.46
2.71408	5719.04	8118.24	8031.59	6147.17	7982.47	7982.73	9481.08	7824.81
2.85693	5571.04	7504.36	7124.49	5384.31	7024.32	6679.75	7871.67	6632.32
2.99978	5186.18	6219.99	5806.21	4813.97	6139.8	6534.36	6348.88	5878.51
3.14262	4138.83	4995.71	4661.84	4723.64	5578.24	6320.76	5337.92	4618.75
3.28547	2894.61	3577.08	2196.98	4573.07	4702.04	4495.73	4368.97	3538.78
3.42831				3430.85	3111.01	2049.22	3084.34
3.57116							1472.69
	Cell 1	Cell 2	Cell 3	Cell 4	Cell 5	Cell 6	Cell 7	Cell 8
SD from Gaussian fit	0.9844	0.9525	0.9015	0.896	1.079	1.054	1.002	0.8661	Average	SD
FWHM	2.31826	2.24314	2.12303	2.11008	2.54104	2.48217	2.35971	2.03967	2.27714	0.181029

## Sheet: Fig 4D ync13D
	Bgs4 intensity at the end of ring constriction in ync13Δ
cell width	Cell 1	Cell 2	Cell 3	Cell 4	Cell 5	Cell 6	Cell 7	Cell 8	Cell 9	Cell 10	Cell 11	Cell 12	Cell 13
0	124.438			716.403
0.14285	239.259		2224.81	1599.97	740.481	303.225	2686.72	4486.06		1282.25			-145.947
0.28569	1024.33	1732.73	2697.45	2502.79	2038.37	1535.83	4316.17	5950.15	1382.34	1969.15	743.348	2064.26	1013.65
0.42854	2152.4	3726.4	2797.35	3311.76	2887.55	2608.99	5258.32	5533.38	1986.29	2658.29	2495.61	3442.68	2983.94
0.57139	2344.7	4509.33	3081.27	3630.57	3090.98	3773.45	5243.18	4620.41	2652.88	2808.34	3254.84	3804.76	4577.1
0.71423	2678.4	5879.41	3846.49	3667.93	4285.67	5871.69	5307.14	4221.93	2816.46	3392.5	3694.13	3725.97	5872.38
0.85708	3788.27	8174.7	5756.22	3345.23	5162.81	7764.47	6071.31	4977.1	3934.08	4597.09	4096.2	3606.61	5905.1
0.99993	5872.39	10640	8085.44	3389.29	7224.9	10076.2	7336	9166.3	5349.93	6978.91	5697.15	4519.92	6417.89
1.14277	8020.22	13610.6	9499.86	4003.3	9906.88	11883.3	10076.9	12343.5	6898.53	10214.9	8214.13	4985.64	8331.35
1.28562	10196.4	16654	10264.2	4627.25	12593.8	14886.3	14114.9	15418.6	9618.31	11552	9671.49	7225.39	10903.6
1.42846	11034.2	20377	10678.5	6097.32	13117.3	14454	18200.8	16854	12520.2	12095	11144.5	10917.9	13835.2
1.57131	11812.2	22269.5	12021.8	8654.28	12308.9	12675.2	20443.7	17847.3	13092.5	12515.9	12245.7	15128.8	14760.6
1.71416	13633.4	21700.4	13298.8	11461	13026.6	10346.8	21521.5	17969.3	13331.8	13640.1	14129.2	16955.2	15671.7
1.857	16161.2	20685.8	13067.8	13221.2	14466.2	9314.31	21894.2	17691.3	13473.9	13198.5	16219.4	18920.4	17905.1
1.99985	17581.4	18770.3	12496.2	13745.8	14134.8	9182.93	20473.5	17448.1	12955.5	12829.6	15742.8	18439.2	18928.2
2.1427	17748.8	17496.7	11645.3	12099.9	12714	9765.54	18296	16467.9	12900.1	12740.1	15615	17527.4	18554.5
2.28554	16409.2	15856.9	9456.45	9703.37	11553.6	9448.06	14715.9	15433.6	12759	11181	13946.6	15308	18650.5
2.42839	14894.6	12529.3	7816.79	7575.15	8798.19	8886.23	9179.98	12229.8	12752.5	9920.11	11573	14790.7	16360.3
2.57124	13342.7	9458.11	6519.24	4494.67	6117.1	8299.82	6306.83	9239.57	11707.4	9084.8	10260.8	12520.7	11707.7
2.71408	12016.9	6999.88	5884.9	3059.61	4266.09	5416.93	5061.4	7220.89	9614.31	8530.32	8694.76	9135.1	8245.36
2.85693	9930.81	5103.11	4916.74	2874.9	3670.81	3270.29	4432.9	6657.86	6923.9	6356.77	6186.74	5718.67	6380.39
2.99978	6602.35	4224.54	3574.79	2492.63	3367.69	2617.35	4489.13	6077.73	4572.89	4682.22	4938.94	4473.26	5672.99
3.14262	4324.38	3868.47	2991.21	2064.2	2898.69	2128.42	4889.14	5473.55	3258.19	3551.91	3747.14	3949.06	5521.34
3.28547	2796.56	2700.39	2792.47	1692.27	1400.48	1573.95	4580.33	4707.74	2962.81	2966.21	3323.66	4515.57	4612.92
3.42831	2145.92	1225.87	1797.73	1088.21	360.75	546.842	3094.52	3598.16	2046.84	2772.86	2562.06	4537.15	3466.46
3.57116	1582.35		912.577							2549.34		3538.56	1610.08
3.71401	577.421												240.726
3.85685	-336.51
	Cell 1	Cell 2	Cell 3	Cell 4	Cell 5	Cell 6	Cell 7	Cell 8	Cell 9	Cell 10	Cell 11	Cell 12	Cell 13
SD from Gaussian fit	0.7007	0.6619	0.7678	0.5594	0.6858	0.7702	0.6177	0.7814	0.7398	0.7918	0.7086	0.6444	0.7139	Average	SD
FWHM	1.65015	1.55877	1.80817	1.31739	1.61506	1.81382	1.45468	1.8402	1.74223	1.86469	1.66875	1.51756	1.68123	1.65636	0.163118
			tTest when compared WT and ync13Δ
				P value	<0.0001

## Sheet: Fig 4E WT
	Bgs1 intensity at the end of ring constriction in WT
Cell width	Cell 1	Cell 2	Cell 3	Cell 4	Cell 5	Cell 6	Cell 7	Cell 8
0	979.69						183.571
0.14285	2312.61	948.195				1695.29	177.278
0.28569	3520.5	2377.59	950.629	2671.39	1264.88	2814.75	667.633	652.927
0.42854	4401.18	4575.58	1064.61	4508.59	2172	3899.26	1897.13	1431.58
0.57139	4627.44	5804.37	1745.65	5194.38	3677.49	4365.07	3447.27	2975.16
0.71423	5456.61	6737.44	2643.01	4874.48	4189.65	4352.45	4186.04	3980.23
0.85708	6169.64	6919.79	2937.62	5198.08	4801.73	5029.32	4584.24	4346.58
0.99993	6184.46	8009.07	3545.27	5222.64	5660.42	5906.89	5087.9	4574.96
1.14277	7315.52	8117.26	3762.55	6100.64	6391.49	6672.82	5599.17	4724.17
1.28562	9436.58	8389.89	4164.99	7938.84	8166.3	8122.58	6032.45	5584.77
1.42846	11360.1	9032.34	5373.53	11473.1	10082.5	9881.54	6163.33	7242.53
1.57131	11823.1	10556.2	7694.66	16783.6	11901	12260.2	6477.67	9564.64
1.71416	12460.2	13633.9	11153.5	20907.1	13379.2	13820.3	7317.67	10125.2
1.857	10104.1	15401.3	13536.3	19849.4	14849.3	13209.6	7755.63	9489.24
1.99985	7872.24	13781.6	12301	14485.1	14132.2	10738.9	8145.56	9717.57
2.1427	7091.67	10183.3	9082.9	10567.4	11791	9221.52	7996.52	9984.52
2.28554	6651.2	8627.95	5865.04	8642.96	9177.27	7634.74	7449.76	8978.99
2.42839	6157.41	7809.26	4348.08	7629.57	7175.27	6564.4	6720.92	7719.45
2.57124	5172.72	7322.97	4217.27	6912.05	5571.03	5918.47	5895.3	6946.67
2.71408	4646.15	6113.06	3747.54	6275.9	4861.63	5566.85	5039.38	5957.41
2.85693	3851.28	5627.31	3544.35	5569.95	4971.63	4989.12	4445.64	4763.05
2.99978	3745.64	5440.93	3130.36	4742.04	4354.18	4247.66	4417.25	4460.93
3.14262	2375.05	4375.04	2930.15	3406.57	3105.35	3308.11	4126.42	4012.79
3.28547	918.353	2488.11	2282.82	2020.4	1838.08	2358.04	4029.47	2893.86
3.42831	474.875	923.641	1194.84	945.412	1177.72	1238.47	3840.1	1480.83
3.57116	545.755	471.372	579.452			377.145	2631.98
3.71401							1448.23
	Cell 1	Cell 2	Cell 3	Cell 4	Cell 5	Cell 6	Cell 7	Cell 8
SD from Gaussian fit	0.8148	0.852	0.5723	0.6273	0.6797	0.7823	0.9996	0.8068	Average	SD
FWHM	1.91885	2.00646	1.34777	1.47729	1.60069	1.84232	2.35406	1.90001	1.80593	0.321519

[truncated: 18 more sheets: Fig 4E ync13D, Fig 4G, Fig 5B, Fig 5D, Fig 6C, Fig 7C, Fig S6A, Fig S6B, Fig S6C, Fig S7A top, Fig S7A bottom, Fig S7B top, Fig S7B bottom, Fig S7C top, Fig S7C bottom, Fig S7D top, Fig S7D bottom, Fig S8B]
